# Supplementary material for: Association study of SNP locus for color related traits in herbaceous peony (Paeonia lactiflora Pall.) using SLAF-seq
Source: Front Plant Sci. 2022 Dec 5;13:1032449. doi: 10.3389/fpls.2022.1032449 (PMC9760751; doi:10.3389/fpls.2022.1032449)
Supplement: Supplementary file 2 [file DataSheet_2.xlsx]

## Sheet: Supplementary Table 1.
Supplementary Table 1. Detailed information of 159 P. lactiflora accessions.
Sample ID	Cultivar	Ploidy	Color classification	Source of Materials	Description
PI001	Ziyanfeishuang	Diploid	Purple group	Heze, China	Traditional variety with more than 30 year cultivation
PI002	Huangfenzhen	Diploid	Pink group	Heze, China	Traditional variety with more than 30 year cultivation
PI003	Yanzhidianyu	Diploid	Multicolor group	Heze, China	Traditional variety with more than 30 year cultivation
PI004	Zhushadianyu	Diploid	White group	Heze, China	Traditional variety with more than 30 year cultivation
PI005	Hongyanyingshuang	Diploid	Pink group	Heze, China	Traditional variety with more than 30 year cultivation
PI006	Xueyuanhonghua	Diploid	White group	Heze, China	Traditional variety with more than 30 year cultivation
PI007	Zitanshengyan	Diploid	Purple group	Heze, China	Traditional variety with more than 30 year cultivation
PI008	Fenqiu	Diploid	White group	Heze, China	Traditional variety with more than 30 year cultivation
PI009	Fenyulou	Diploid	Pink group	Heze, China	Newly introduced variety in SDAU plantation
PI010	Liantai	Diploid	Multicolor group	Heze, China	Traditional variety with more than 30 year cultivation
PI011	Pantuojinhua	Diploid	Pink group	Heze, China	Traditional variety with more than 30 year cultivation
PI012	Huolianjindan	Diploid	Pink group	Heze, China	Traditional variety with more than 30 year cultivation
PI013	Yingniaofata	Diploid	Multicolor group	Heze, China	Traditional variety with more than 30 year cultivation
PI014	Lantianpiaoxiang	Diploid	Pink group	Heze, China	Traditional variety with more than 30 year cultivation
PI015	Lihong	Diploid	Purple group	Heze, China	Traditional variety with more than 30 year cultivation
PI016	Hongfeng	Diploid	Pink group	Heze, China	Traditional variety with more than 30 year cultivation
PI017	Xingguangcanlan	Diploid	Purple group	Heze, China	Traditional variety with more than 30 year cultivation
PI018	Danfeng	Diploid	Purple group	Heze, China	Traditional variety with more than 30 year cultivation
PI019	Qihuaxiashuang	Diploid	Multicolor group	Heze, China	Traditional variety with more than 30 year cultivation
PI020	Chunxiao	Diploid	White group	Heze, China	Traditional variety with more than 30 year cultivation
PI021	Hongpanjinqiu	Diploid	Multicolor group	Heze, China	Traditional variety with more than 30 year cultivation
PI022	Qiaoling (Hz)	Diploid	Multicolor group	Heze, China	Traditional variety with more than 30 year cultivation
PI023	Dafugui	Diploid	Pink group	Heze, China	Traditional variety with more than 30 year cultivation
PI024	Maochuanhong	Diploid	Pink group	Heze, China	Traditional variety with more than 30 year cultivation
PI025	Tongquechun	Diploid	White group	Heze, China	Traditional variety with more than 30 year cultivation
PI026	Zifengyu	Diploid	Purple group	Heze, China	Traditional variety with more than 30 year cultivation
PI027	Heihaibotao	Diploid	Purple group	Heze, China	Traditional variety with more than 30 year cultivation
PI028	Shajinguanding	Diploid	White group	Heze, China	Newly introduced variety in SDAU plantation
PI029	Festiva Maxima	Diploid	White group	Heze, China	Traditional variety with more than 30 year cultivation
PI030	Shanhumeili	Triploid	Purple group	Heze, China	Traditional variety with more than 30 year cultivation
PI031	Chaojishanhu	Triploid	Multicolor group	Heze, China	Traditional variety with more than 30 year cultivation
PI032	Command Performans	Triploid	Purple group	Heze, China	Traditional variety with more than 30 year cultivation
PI033	Many Happy Returns	Triploid	Purple group	Heze, China	Traditional variety with more than 30 year cultivation
PI034	Bridal Shower	Diploid	Multicolor group	Heze, China	Traditional variety with more than 30 year cultivation
PI035	Shaonvzhuang	Diploid	Pink group	Heze, China	Traditional variety with more than 30 year cultivation
PI036	Fenpancangqiu	Diploid	Pink group	Heze, China	Traditional variety with more than 30 year cultivation
PI037	Yuzhupan	Diploid	White group	Tai'an, China	Traditional variety with more than 30 year cultivation
PI038	Jinzanciyu	Diploid	White group	Tai'an, China	Traditional variety with more than 30 year cultivation
PI039	Tianshanhongyu	Diploid	Pink group	Tai'an, China	Traditional variety with more than 30 year cultivation
PI040	Zilingjinpao	Diploid	Purple group	Tai'an, China	Traditional variety with more than 30 year cultivation
PI041	Ziguangxiapei	Diploid	Purple group	Tai'an, China	Traditional variety with more than 30 year cultivation
PI042	Bingshan	Diploid	White group	Tai'an, China	Traditional variety with more than 30 year cultivation
PI043	Dielianhua	Diploid	White group	Tai'an, China	Newly introduced variety in SDAU plantation
PI044	Meiguizi	Diploid	Purple group	Tai'an, China	Traditional variety with more than 30 year cultivation
PI045	Gaoganhong	Diploid	Purple group	Tai'an, China	Traditional variety with more than 30 year cultivation
PI046	Molli	Tetraploid	White group	Jinan, China	Traditional variety with more than 30 year cultivation
PI048	Duchss	Diploid	White group	Jinan, China	Traditional variety with more than 30 year cultivation
PI049	Shirley temple	Diploid	White group	Jinan, China	Newly introduced variety in SDAU plantation
PI050	Kamsas	Diploid	Purple group	Jinan, China	Traditional variety with more than 30 year cultivation
PI051	Laura Dessert	Diploid	Multicolor group	Jinan, China	Traditional variety with more than 30 year cultivation
PI054	Duchess	Diploid	Multicolor group	Jinan, China	Traditional variety with more than 30 year cultivation
PI055	Rubra Plena	Diploid	Purple group	Jinan, China	Traditional variety with more than 30 year cultivation
PI056	Angle Cheecks	Diploid	Purple group	Jinan, China	Traditional variety with more than 30 year cultivation
PI057	Red charm	Triploid	Purple group	Jinan, China	Traditional variety with more than 30 year cultivation
PI058	Gardenia	Diploid	Pink group	Jinan, China	Traditional variety with more than 30 year cultivation
PI059	Little medicen	Triploid	Purple group	Jinan, China	Traditional variety with more than 30 year cultivation
PI060	Cythera	Triploid	Purple group	Jinan, China	Traditional variety with more than 30 year cultivation
PI062	Sarah	Diploid	Pink group	Jinan, China	Traditional variety with more than 30 year cultivation
PI063	Rose Plen	Diploid	Purple group	Jinan, China	Traditional variety with more than 30 year cultivation
PI065	Core charm	Triploid	Purple group	Jinan, China	Traditional variety with more than 30 year cultivation
PI066	Ribenzi	Diploid	Purple group	Jinan, China	Traditional variety with more than 30 year cultivation
PI067	Moziling	Diploid	Purple group	Jinan, China	Traditional variety with more than 30 year cultivation
PI068	Biandihong	Diploid	Purple group	Jinan, China	Traditional variety with more than 30 year cultivation
PI069	Yingxionghong	Diploid	Purple group	Jinan, China	Traditional variety with more than 30 year cultivation
PI070	Linghuachenyu	Diploid	Pink group	Jinan, China	Traditional variety with more than 30 year cultivation
PI071	Fenchidicui	Diploid	Pink group	Jinan, China	Traditional variety with more than 30 year cultivation
PI072	Yanzixiangyang	Diploid	Purple group	Jinan, China	Traditional variety with more than 30 year cultivation
PI073	Qiaoling (Jn)	Diploid	Multicolor group	Jinan, China	Traditional variety with more than 30 year cultivation
PI074	Xiuhongpao	Diploid	Purple group	Jinan, China	Traditional variety with more than 30 year cultivation
PI075	Yanli	Diploid	Purple group	Jinan, China	Traditional variety with more than 30 year cultivation
PI076	Hushuidangxia	Diploid	White group	Jinan, China	Traditional variety with more than 30 year cultivation
PI077	Mantanghong	Diploid	Purple group	Jinan, China	Traditional variety with more than 30 year cultivation
PI078	Xiulihong	Diploid	Purple group	Jinan, China	Traditional variety with more than 30 year cultivation
PI079	Chifen	Diploid	Pink group	Jinan, China	Newly introduced variety in SDAU plantation
PI080	Yanzhidian	Diploid	Multicolor group	Jinan, China	Traditional variety with more than 30 year cultivation
PI081	Hongxiuqiu	Diploid	Purple group	Jinan, China	Traditional variety with more than 30 year cultivation
PI082	Fenyinzhen	Diploid	Pink group	Jinan, China	Traditional variety with more than 30 year cultivation
PI083	Fuguiman	Diploid	Pink group	Jinan, China	Traditional variety with more than 30 year cultivation
PI085	Fangliantai	Diploid	Multicolor group	Jinan, China	Traditional variety with more than 30 year cultivation
PI086	Eden's Perfume	Diploid	White group	Heze, China	Traditional variety with more than 30 year cultivation
PI087	Jacorma	Diploid	Pink group	Heze, China	Traditional variety with more than 30 year cultivation
PI088	Xuelisimiao	Diploid	White group	Heze, China	Newly introduced variety in SDAU plantation
PI089	Shengtaohua	Diploid	Pink group	Heze, China	Traditional variety with more than 30 year cultivation
PI090	Nikesaisi	Diploid	White group	Heze, China	Newly introduced variety in SDAU plantation
PI091	Elsa Sass	Diploid	White group	Heze, China	Traditional variety with more than 30 year cultivation
PI092	Sarah Bernhardt	Diploid	White group	Heze, China	Traditional variety with more than 30 year cultivation
PI093	Jianwu	Diploid	White group	Heze, China	Traditional variety with more than 30 year cultivation
PI094	Mother’s Choice	Diploid	White group	Heze, China	Traditional variety with more than 30 year cultivation
PI095	Jiguanzi	Diploid	Purple group	Heze, China	Traditional variety with more than 30 year cultivation
PI096	Taohuafeixue	Diploid	Pink group	Heze, China	Traditional variety with more than 30 year cultivation
PI097	Honey Gold	Diploid	Multicolor group	Heze, China	Traditional variety with more than 30 year cultivation
PI098	Paula Fay	Diploid	Purple group	Heze, China	Traditional variety with more than 30 year cultivation
PI099	Bowl of Cream	Diploid	White group	Heze, China	Traditional variety with more than 30 year cultivation
PI100	Qingwen	Diploid	Pink group	Heze, China	Traditional variety with more than 30 year cultivation
PI101	Foguangzhuying	Diploid	Pink group	Heze, China	Traditional variety with more than 30 year cultivation
PI102	Feiluomeilai	Diploid	Multicolor group	Heze, China	Traditional variety with more than 30 year cultivation
PI103	Kerry memories	Triploid	Multicolor group	Heze, China	Traditional variety with more than 30 year cultivation
PI104	Jianalibaoshi	Triploid	Multicolor group	Heze, China	Traditional variety with more than 30 year cultivation
PI105	moliyameigui	Triploid	Multicolor group	Heze, China	Traditional variety with more than 30 year cultivation
PI106	Duchess De Nemours	Diploid	White group	Heze, China	Traditional variety with more than 30 year cultivation
PI107	Class Act	Diploid	White group	Heze, China	Traditional variety with more than 30 year cultivation
PI108	Diana Parrks	Triploid	Purple group	Heze, China	Traditional variety with more than 30 year cultivation
PI109	Florence Nicholls	Diploid	White group	Heze, China	Traditional variety with more than 30 year cultivation
PI110	Hemin	Diploid	Pink group	Heze, China	Traditional variety with more than 30 year cultivation
PI111	Boule de Neige	Diploid	White group	Heze, China	Traditional variety with more than 30 year cultivation
PI112	Xiaolu	Diploid	Pink group	Heze, China	Newly introduced variety in SDAU plantation
PI113	Bingqing	Diploid	White group	Heze, China	Traditional variety with more than 30 year cultivation
PI114	Duoyezi	Diploid	Purple group	Heze, China	Traditional variety with more than 30 year cultivation
PI115	Yiteng	Triploid	Multicolor group	Heze, China	Traditional variety with more than 30 year cultivation
PI116	Yangfeichuyu	Diploid	White group	Heze, China	Traditional variety with more than 30 year cultivation
PI117	Henry Bockstoce	Triploid	Purple group	Heze, China	Traditional variety with more than 30 year cultivation
PI119	Jinhedeng	Diploid	Pink group	Heze, China	Traditional variety with more than 30 year cultivation
PI120	Madame Claude Tain	Diploid	White group	Heze, China	Traditional variety with more than 30 year cultivation
PI121	Dr. Alexander Fleming	Diploid	Pink group	Heze, China	Traditional variety with more than 30 year cultivation
PI122	Lawen	Diploid	Multicolor group	Heze, China	Traditional variety with more than 30 year cultivation
PI123	Jinguangshanshuo	Diploid	Multicolor group	Heze, China	Traditional variety with more than 30 year cultivation
PI124	Bouquet Perfect	Diploid	Multicolor group	Heze, China	Traditional variety with more than 30 year cultivation
PI125	Aidepingduoliya	Diploid	Pink group	Heze, China	Traditional variety with more than 30 year cultivation
PI126	Paul M. Wild	Diploid	Purple group	Heze, China	Traditional variety with more than 30 year cultivation
PI127	Carol	Triploid	Purple group	Heze, China	Traditional variety with more than 30 year cultivation
PI128	Jinhuafurong	Diploid	Pink group	Heze, China	Traditional variety with more than 30 year cultivation
PI129	Taoliyanzhuang	Diploid	Pink group	Heze, China	Traditional variety with more than 30 year cultivation
PI130	Mons.Jules Elie	Diploid	Pink group	Heze, China	Newly introduced variety in SDAU plantation
PI132	Qihuaziyu	Diploid	Pink group	Heze, China	Traditional variety with more than 30 year cultivation
PI133	Fencuilou	Diploid	Pink group	Tai'an, China	Newly introduced variety in SDAU plantation
PI134	Hongguangduoyuan	Diploid	Pink group	Tai'an, China	Newly introduced variety in SDAU plantation
PI135	Huguangdangyang	Diploid	Pink group	Tai'an, China	Newly introduced variety in SDAU plantation
PI136	Tianshanhongxing	Diploid	White group	Tai'an, China	Newly introduced variety in SDAU plantation
PI137	Wuyi	Diploid	Pink group	Tai'an, China	Newly introduced variety in SDAU plantation
PI138	Languangcangjin	Diploid	Pink group	Tai'an, China	Newly introduced variety in SDAU plantation
PI139	Fenyunu	Diploid	Pink group	Tai'an, China	Newly introduced variety in SDAU plantation
PI140	Qingtianlan	Diploid	Pink group	Tai'an, China	Newly introduced variety in SDAU plantation
PI141	Zhongshengfen	Diploid	Pink group	Tai'an, China	Newly introduced variety in SDAU plantation
PI142	Hongzhuyingyu	Diploid	Pink group	Tai'an, China	Newly introduced variety in SDAU plantation
PI143	Yuloujinhui	Diploid	White group	Tai'an, China	Newly introduced variety in SDAU plantation
PI144	Fenchijinyu	Diploid	White group	Tai'an, China	Newly introduced variety in SDAU plantation
PI145	Xuefeng	Diploid	White group	Tai'an, China	Newly introduced variety in SDAU plantation
PI146	Fushi	Diploid	Pink group	Tai'an, China	Newly introduced variety in SDAU plantation
PI147	Caozhouhong	Diploid	Purple group	Tai'an, China	Newly introduced variety in SDAU plantation
PI148	Dahongchijin	Diploid	Purple group	Tai'an, China	Newly introduced variety in SDAU plantation
PI149	Jinshanhong	Diploid	Purple group	Tai'an, China	Newly introduced variety in SDAU plantation
PI150	Qihualushuang	Diploid	Multicolor group	Tai'an, China	Newly introduced variety in SDAU plantation
PI151	Huangjinzan	Diploid	Multicolor group	Tai'an, China	Newly introduced variety in SDAU plantation
PI152	Huguangshanse	Diploid	Multicolor group	Tai'an, China	Newly introduced variety in SDAU plantation
PI153	Yinxianxiuhongpao	Diploid	Purple group	Tai'an, China	Newly introduced variety in SDAU plantation
PI154	Hongyanzhenghui	Diploid	Purple group	Tai'an, China	Newly introduced variety in SDAU plantation
PI155	Honglou	Diploid	Purple group	Tai'an, China	Newly introduced variety in SDAU plantation
PI156	Zifengchaoyang	Diploid	Purple group	Tai'an, China	Newly introduced variety in SDAU plantation
PI157	Shanhehong	Diploid	Purple group	Tai'an, China	Newly introduced variety in SDAU plantation
PI158	Hongfushi	Diploid	Purple group	Tai'an, China	Newly introduced variety in SDAU plantation
PI159	Zhuguang	Diploid	Purple group	Tai'an, China	Newly introduced variety in SDAU plantation
PI160	Guifeiyaocui	Diploid	Pink group	Tai'an, China	Newly introduced variety in SDAU plantation
PI161	Fenlouchun	Diploid	Pink group	Tai'an, China	Newly introduced variety in SDAU plantation
PI162	Jinluanqiwu	Diploid	Multicolor group	Tai'an, China	Newly introduced variety in SDAU plantation
PI163	Hangshao	Diploid	Pink group	Tai'an, China	Newly introduced variety in SDAU plantation
PI164	Suzhuang	Diploid	Pink group	Tai'an, China	Newly introduced variety in SDAU plantation
PI165	Mini	Diploid	Pink group	Tai'an, China	Newly introduced variety in SDAU plantation
PI166	Yingzi	Diploid	Purple group	Tai'an, China	Newly introduced variety in SDAU plantation
PI167	Fenghuangniepan	Diploid	White group	Tai'an, China	Newly introduced variety in SDAU plantation

## Sheet: Supplementary Table 2.
Supplementary Table 2. Outer-petal color of flowers of 159 P. lactiflora accessions in three years.
Sample ID	Flower color in 2020 year	Flower color in 2021 year	Flower color in 2022 year
PI001	4	4	4
PI002	3	3	3
PI003	3	3	3
PI004	2	2	2
PI005	3	3	3
PI006	2	2	2
PI007	4	4	4
PI008	2	2	2
PI009	3	3	3
PI010	3	3	3
PI011	3	3	3
PI012	3	3	3
PI013	3	3	3
PI014	3	3	3
PI015	4	4	4
PI016	3	3	3
PI017	4	4	4
PI018	4	4	4
PI019	4	4	4
PI020	2	2	2
PI021	4	4	4
PI022	2	2	2
PI023	3	3	3
PI024	3	3	3
PI025	2	2	2
PI026	4	4	4
PI027	4	4	4
PI028	2	2	2
PI029	2	2	2
PI030	4	4	4
PI031	1	1	1
PI032	4	4	4
PI033	4	4	4
PI034	2	2	2
PI035	3	3	3
PI036	3	3	3
PI037	2	2	2
PI038	2	2	2
PI039	3	3	3
PI040	4	4	4
PI041	4	4	4
PI042	2	2	2
PI043	2	2	2
PI044	4	4	4
PI045	4	4	4
PI046	2	2	2
PI048	2	2	2
PI049	2	2	2
PI050	4	4	4
PI051	2	2	2
PI054	2	2	2
PI055	4	4	4
PI056	4	4	4
PI057	4	4	4
PI058	3	3	3
PI059	4	4	4
PI060	4	4	4
PI062	3	3	3
PI063	4	4	4
PI065	4	4	4
PI066	4	4	4
PI067	4	4	4
PI068	4	4	4
PI069	4	4	4
PI070	3	3	3
PI071	3	3	3
PI072	4	4	4
PI073	2	2	2
PI074	4	4	4
PI075	4	4	4
PI076	2	2	2
PI077	4	4	4
PI078	4	4	4
PI079	3	3	3
PI080	3	3	3
PI081	4	4	4
PI082	3	3	3
PI083	3	3	3
PI085	4	4	4
PI086	2	2	2
PI087	3	3	3
PI088	2	2	2
PI089	3	3	3
PI090	2	2	2
PI091	2	2	2
PI092	2	2	2
PI093	2	2	2
PI094	2	2	2
PI095	4	4	4
PI096	3	3	3
PI097	2	2	2
PI098	4	4	4
PI099	2	2	2
PI100	3	3	3
PI101	3	3	3
PI102	3	3	3
PI103	1	1	1
PI104	1	1	1
PI105	1	1	1
PI106	2	2	2
PI107	2	2	2
PI108	4	4	4
PI109	2	2	2
PI110	3	3	3
PI111	2	2	2
PI112	3	3	3
PI113	2	2	2
PI114	4	4	4
PI115	1	1	1
PI116	2	2	2
PI117	4	4	4
PI119	3	3	3
PI120	2	2	2
PI121	3	3	3
PI122	2	2	2
PI123	4	4	4
PI124	3	3	3
PI125	3	3	3
PI126	4	4	4
PI127	4	4	4
PI128	3	3	3
PI129	3	3	3
PI130	3	3	3
PI132	3	3	3
PI133	3	3	3
PI134	3	3	3
PI135	3	3	3
PI136	2	2	2
PI137	3	3	3
PI138	3	3	3
PI139	3	3	3
PI140	3	3	3
PI141	3	3	3
PI142	3	3	3
PI143	2	2	2
PI144	2	2	2
PI145	2	2	2
PI146	3	3	3
PI147	4	4	4
PI148	4	4	4
PI149	4	4	4
PI150	2	2	2
PI151	2	2	2
PI152	3	3	3
PI153	4	4	4
PI154	4	4	4
PI155	4	4	4
PI156	4	4	4
PI157	4	4	4
PI158	4	4	4
PI159	4	4	4
PI160	3	3	3
PI161	3	3	3
PI162	4	4	4
PI163	3	3	3
PI164	3	3	3
PI165	3	3	3
PI166	4	4	4
PI167	2	2	2
The 1, 2, 3, and 4 represent yellow, white, pink, and purple, respectively.

## Sheet: Supplementary Table 3.
Supplementary Table 3. L* value of 159 P. lactiflora accessions in three years.
Sample ID	L* value measured in 2020 year	L* value measured in 2021 year	L* value measured in 2022 year	(Average, 3 years)	SD
PI001	36.38	35.52	32.5	34.8	2.03774
PI002	33.32	34.52	44.4	37.4133	6.08031
PI003	60.62	75.59	75.14	70.45	8.516
PI004	61.7	68.725	70.4659	66.9636	4.64081
PI005	39.2333	42.4817	38.675	40.13	2.05565
PI006	80.0667	80.0333	72.9333	77.6778	4.10884
PI007	33.3	32.3333	33.7	33.1111	0.702641
PI008	65.2917	72.5333	70.525	69.45	3.7386
PI009	68.5333	73.6333	77.0333	73.0667	4.27824
PI010	NA	NA	NA	NA	NA
PI011	NA	NA	NA	NA	NA
PI012	35.815	34.822	40.213	36.95	2.86913
PI013	49.426	50.6205	49.154	49.7335	0.780111
PI014	34.7693	29.33	27.1367	30.412	3.92969
PI015	30.846	26.834	29.4295	29.0365	2.03467
PI016	34.902	36.3465	34.626	35.2915	0.92402
PI017	21.16	22.5267	24.6833	22.79	1.77637
PI018	22.92	19.092	20.1	20.704	1.98419
PI019	32.4	32.278	27.338	30.672	2.88797
PI020	50.81	52.576	52.56	51.982	1.01501
PI021	22.69	24.382	22.078	23.05	1.19344
PI022	71.392	78.434	60.872	70.2327	8.83821
PI023	33.998	37.846	27.33	33.058	5.32065
PI024	33.982	38.53	38.209	36.907	2.5382
PI025	39.965	38.95	35.373	38.096	2.41218
PI026	23.742	24.198	24.96	24.3	0.615373
PI027	23.984	22.574	23.654	23.404	0.737496
PI028	61.3475	68.6	67.455	65.8008	3.89896
PI029	69.1582	69.0233	70.7625	69.648	0.967537
PI030	38.4125	38.1567	47.5475	41.3722	5.34948
PI031	54.88	64.42	65.88	61.7267	5.97416
PI032	27.2375	27.6933	28.4033	27.7781	0.587516
PI033	25.6933	27.2375	27.945	26.9586	1.15145
PI034	51.66	58.66	57.9	56.0733	3.8409
PI035	NA	NA	NA	NA	NA
PI036	NA	NA	NA	NA	NA
PI037	67.0343	70.12	67.36	68.1714	1.69535
PI038	58.7686	67.6	63.06	63.1429	4.4163
PI039	61.9112	65.075	64.46	63.8154	1.67754
PI040	22.0909	25.65	25.65	24.4636	2.05484
PI041	32.475	34.375	34.775	33.875	1.22882
PI042	71.3667	74.6333	73.8667	73.2889	1.70826
PI043	68.05	64.8	70.08	67.6433	2.66339
PI044	22.3333	23.2667	21.9375	22.5125	0.682456
PI045	25.5	25.0333	25.1	25.2111	0.252396
PI046	88.28	88.12	89.01	88.47	0.474447
PI048	73.8507	67.6033	63.08	68.178	5.40828
PI049	81.2767	80.3767	81.6367	81.0967	0.648999
PI050	35.0933	32.6067	36.2467	34.6489	1.86025
PI051	60.6367	62.1867	63.4167	62.08	1.39307
PI054	75.0667	52.8667	74.3667	67.4333	12.62
PI055	21.3433	21.9267	22.31	21.86	0.486769
PI056	51.1667	47.0667	47.9667	48.7333	2.15484
PI057	27.1333	25.5667	26.4333	26.3778	0.784809
PI058	79.2667	77.8333	59.1667	72.0889	11.2139
PI059	48.5333	51.2	50.1333	49.9556	1.34219
PI060	39.12	42.6	43.54	41.7533	2.32846
PI062	NA	NA	NA	NA	NA
PI063	NA	NA	NA	NA	NA
PI065	37.25	36.27	37.766	37.0953	0.759898
PI066	29.3668	27.515	28.85	28.5773	0.955559
PI067	21.7825	29.5103	25.318	25.5369	3.86853
PI068	24.1667	20.39	23.6367	22.7311	2.04471
PI069	22.9833	18.0487	22.61	21.214	2.74761
PI070	46.375	43.8425	43.9125	44.71	1.44236
PI071	61.2967	72.1633	63.27	65.5767	5.78892
PI072	44.98	37.9827	37.55	40.1709	4.17041
PI073	69.83	68.36	71.693	69.961	1.67036
PI074	31.6333	28.9667	26.6	29.0667	2.51816
PI075	18.95	18.7984	16.6825	18.1436	1.26765
PI076	76.4259	67.6125	64.7125	69.5836	6.10041
PI077	37.5	39.2	36.6667	37.7889	1.29114
PI078	33.6333	35.3667	36.9667	35.3222	1.66711
PI079	76.5667	73.0667	74.3333	74.6556	1.77211
PI080	66.5333	69.4667	60.7	65.5667	4.46256
PI081	41.5667	39.6667	43.7667	41.6667	2.05183
PI082	45.0667	57.5333	54.0667	52.2222	6.43474
PI083	35.1	34.6333	32.4667	34.0667	1.40515
PI085	48.35	52.35	43.25	47.9833	4.56107
PI086	69	71.525	68.95	69.825	1.47246
PI087	42.1	55.9	43	47	7.72075
PI088	69.6	69.9	71.9	70.4667	1.25033
PI089	51.56	48.4	65.15	55.0367	8.89978
PI090	88.15	90.85	90.17	89.7233	1.40433
PI091	89.2	90.45	85.01	88.22	2.84933
PI092	87.59	84.62	74.39	82.2	6.92476
PI093	89.26	88.24	87.3	88.2667	0.980272
PI094	89.85	83.49	87	86.78	3.1857
PI095	53.41	62.74	48.83	54.9933	7.08888
PI096	73.98	77.02	67.14	72.7133	5.06033
PI097	78.56	79.03	84.4	80.6633	3.24457
PI098	45.15	46.77	45.81	45.91	0.814616
PI099	88.17	91.12	83.92	87.7367	3.61951
PI100	68.73	70.97	65.49	68.3967	2.75516
PI101	50.69	51.57	51.89	51.3833	0.621396
PI102	52.23	57.83	62.46	57.5067	5.12266
PI103	82.77	83.44	77.39	81.2	3.31652
PI104	79.89	85.3	86.83	84.0067	3.64629
PI105	79.41	78.38	83.02	80.27	2.43662
PI106	85.88	88.51	87.16	87.1833	1.31516
PI107	88.86	88.01	87.88	88.25	0.532259
PI108	29.72	30.84	30.81	30.4567	0.638148
PI109	88.87	88.29	88.36	88.5067	0.316596
PI110	84.78	81.12	87.8	84.5667	3.34511
PI111	75.34	75.9	83.41	78.2167	4.50627
PI112	71.7	74.9	73.62	73.4067	1.61063
PI113	70.3	81.9	77.8	76.6667	5.88246
PI114	24.3	24.6	22.1	23.6667	1.36504
PI115	91.02	89.3	92.04	90.7867	1.38482
PI116	NA	NA	NA	NA	NA
PI117	27.3	35.9	24.8	29.3333	5.82266
PI119	NA	NA	NA	NA	NA
PI120	49.63	53.86	53.21	52.2333	2.27786
PI121	57.7	58.525	55.3	57.175	1.67537
PI122	74.3	75.125	67.85	72.425	3.98348
PI123	27.53	27.97	24.38	26.6267	1.95807
PI124	53.3	59.8	50	54.3667	4.98631
PI125	58.6	61	64.6	61.4	3.01993
PI126	28.9	27.9	28.9	28.5667	0.57735
PI127	19.5	26.7	22.7	22.9667	3.6074
PI128	72.08	79.1	68.9	73.36	5.21908
PI129	56.5667	56.7333	58.0375	57.1125	0.805396
PI130	53.22	56.27	59.45	56.3133	3.11523
PI132	34.91	44.66	36.05	38.54	5.33064
PI133	45.6	38.75	43.4	42.5833	3.49726
PI134	26.1	27.35	20.4	24.6167	3.70484
PI135	45.45	43.7	42.3	43.8167	1.57824
PI136	56.2	57.6	60.1	57.9667	1.97569
PI137	50.65	42	39.1	43.9167	6.00881
PI138	49.65	40.95	45.4	45.3333	4.35038
PI139	26.15	24.9	27.1	26.05	1.1034
PI140	47.4	37.5	49.8	44.9	6.51997
PI141	52.15	53.3	52	52.4833	0.71122
PI142	48.85	58.7	56.8	54.7833	5.2255
PI143	67.3	65.25	71.2	67.9167	3.02255
PI144	64.3	69.95	64.9	66.3833	3.10336
PI145	63.85	59.65	62.1	61.8667	2.1097
PI146	52.55	50.45	47.5	50.1667	2.53689
PI147	22.3	21.9	23.5	22.5667	0.832666
PI148	24.1	24.6	24.7	24.4667	0.321455
PI149	24.45	27.35	27	26.2667	1.58298
PI150	27.9	32.85	27.8	29.5167	2.88718
PI151	57.8	56.45	61.5	58.5833	2.61454
PI152	52.55	56.5	58.1	55.7167	2.85672
PI153	24.65	45.2	26.8	32.2167	11.2952
PI154	19.55	21.4	18	19.65	1.7022
PI155	29.5	26	36.8	30.7667	5.51029
PI156	28.25	30.8	30.1	29.7167	1.31751
PI157	26.35	27.7	25.2	26.4167	1.25133
PI158	29.25	30.9	27.4	29.1833	1.75095
PI159	27.7	29.65	19.2	25.5167	5.5566
PI160	51.65	54.15	55.4	53.7333	1.90941
PI161	57.25	58.05	53.8	56.3667	2.2585
PI162	36.35	35.25	38.4	36.6667	1.5987
PI163	25.6	29.1	29.1	27.9333	2.02073
PI164	60.8	63.9	61.9	62.2	1.57162
PI165	67.7	65.7	67.95	67.1167	1.23322
PI166	24.75	19.7	20.7	21.7167	2.6741
PI167	65.1	58.45	77.65	67.0667	9.74991
NA The color parameters of these accessions were not determined.

## Sheet: Supplementary Table 4.
Supplementary Table 4. a* value of 159 P. lactiflora accessions in three years.
Sample ID	a* value measured in 2020 year	a* value measured in 2021 year	a* value measured in 2022 year	(Average, 3 years)	SD
PI001	52.4	46.6	48.26	49.0867	2.98706
PI002	45.62	49.64	36.42	43.8933	6.77703
PI003	17.76	3.36	-0.72	6.8	9.70839
PI004	15.425	7.775	2.6	8.6	6.45218
PI005	42.9	40.75	43.7	42.45	1.52561
PI006	-7.3	-5.46667	-0.1	-4.28889	3.74171
PI007	39.5333	41.5	38.3	39.7778	1.61394
PI008	11.1467	4.63333	7.2	7.66	3.28094
PI009	12.9667	6.16667	0.233333	6.45556	6.37158
PI010	NA	NA	NA	NA	NA
PI011	NA	NA	NA	NA	NA
PI012	42.95	44.288	43.532	43.59	0.670883
PI013	26.8825	30.212	30.234	29.1095	1.92867
PI014	36.4653	34.56	33.7167	34.914	1.40811
PI015	43.736	43.182	46.945	44.621	2.03162
PI016	36.966	41.64	44.2815	40.9625	3.70451
PI017	31.49	31	34.32	32.27	1.79218
PI018	26.745	23.505	22.308	24.186	2.29555
PI019	29.894	33.004	26.4045	29.7675	3.30157
PI020	23.78	20.475	24.859	23.038	2.28425
PI021	37.97	40.614	38.536	39.04	1.39219
PI022	0.78	-0.006	-0.772	0.000666667	0.776021
PI023	39.052	37.986	28.768	35.2687	5.65492
PI024	34.42	36.266	35.433	35.373	0.924461
PI025	40.27	40.485	36.527	39.094	2.22568
PI026	35.355	38.844	35.784	36.661	1.90266
PI027	29.286	22.924	30.234	27.4813	3.97513
PI028	-0.92	-1.925	-2.455	-1.76667	0.779653
PI029	-0.472333	-0.606667	-0.58	-0.553	0.0711204
PI030	6.415	15.3333	5.0475	8.93194	5.58577
PI031	-2.28	-3.38	-3.02	-2.89333	0.560833
PI032	29.864	28.2375	30.99	29.6972	1.38381
PI033	29.68	27.2375	33.405	30.1075	3.10589
PI034	-1.14667	-1.86333	-1.15333	-1.38778	0.411857
PI035	NA	NA	NA	NA	NA
PI036	NA	NA	NA	NA	NA
PI037	-6.25	-3.72	-6.42286	-5.46429	1.51307
PI038	-4.66569	-5.0596	-4.139	-4.62143	0.461893
PI039	3.375	4.28038	-0.34	2.43846	2.44843
PI040	42.1568	43.8	47.325	44.4273	2.64057
PI041	35.475	42.7	41.925	40.0333	3.96661
PI042	-7.13333	-9.46667	-11.2333	-9.27778	2.05652
PI043	-3.75	-5.55	-3.56	-4.28667	1.0982
PI044	33.1667	31.0667	33.2292	32.4875	1.23087
PI045	42.8	42.3333	40.1333	41.7556	1.42413
PI046	-0.46	-0.86	-0.82	-0.713333	0.220303
PI048	-0.744	-1.5	-1.305	-1.183	0.392488
PI049	-1.57667	-1.77667	-1.28	-1.54444	0.249896
PI050	45.84	42.7433	43.1233	43.9022	1.68889
PI051	-0.726667	-0.77	-0.66	-0.718889	0.0554109
PI054	-5.63333	-5.43333	-6.23333	-5.76667	0.416333
PI055	33.1967	33.9533	34.0633	33.7378	0.471833
PI056	34.2333	38.7667	40.5333	37.8444	3.24967
PI057	40.8333	44	40.5333	41.7889	1.92074
PI058	-5.5	-7.56667	-6.2	-6.42222	1.0511
PI059	42.6667	38.2	32.9667	37.9444	4.85505
PI060	12.4	15.8	14.5	14.2333	1.71561
PI062	NA	NA	NA	NA	NA
PI063	NA	NA	NA	NA	NA
PI065	7.315	9.276	10.0525	8.88117	1.41081
PI066	44.545	38.6375	39.6375	40.94	3.16181
PI067	34.9853	37.8475	37.948	36.9269	1.68227
PI068	38.1533	31.5467	36.4167	35.3722	3.42493
PI069	34.29	28.3995	31.7025	31.464	2.95248
PI070	27.935	27.91	34.3925	30.0792	3.73548
PI071	19.2967	9.12	17.1167	15.1778	5.35823
PI072	44.47	40.4718	44.8	43.2473	2.40927
PI073	0.000591	0.00056	0.000598	0.000583	2.02237e-05
PI074	50.4667	54.4667	53.8	52.9111	2.14303
PI075	32.97	37.3718	23.4	31.2473	7.14344
PI076	1.13667	1.4075	1.11311	1.21909	0.163592
PI077	46.2333	45.8333	47.8667	46.6444	1.0772
PI078	53.1667	52.0667	49.1	51.4444	2.10352
PI079	-2.26667	1.83333	2.6	0.722222	2.61668
PI080	7.13333	2.4	14.2333	7.92222	5.95598
PI081	43.5667	45.6	40.6333	43.2667	2.49689
PI082	43.5333	24.5333	27.2333	31.7667	10.2793
PI083	44.1667	44.6	47.6333	45.4667	1.88886
PI085	33.9	28.1	40.95	34.3167	6.43512
PI086	1.1	1.9	1.35	1.45	0.409268
PI087	46.2	26	41.7	37.9667	10.6049
PI088	-1.2	-4.7	-1.6	-2.5	1.91572
PI089	42.74	37.65	26.28	35.5567	8.4273
PI090	-0.81	-0.87	-0.03	-0.57	0.468615
PI091	-1.13	-3.11	-1.4	-1.88	1.07373
PI092	2.52	1.31	5.61	3.14667	2.21744
PI093	-0.36	-0.94	-0.89	-0.73	0.321403
PI094	-0.93	0.88	-0.79	-0.28	1.00703
PI095	36.58	26.25	43.56	35.4633	8.70886
PI096	6.64	10.16	15.7	10.8333	4.56738
PI097	0.02	2.11	2.1	1.41	1.20379
PI098	42.71	42.91	44.87	43.4967	1.19354
PI099	-1.58	-2.49	-0.22	-1.43	1.14241
PI100	23.53	19.67	21.85	21.6833	1.93539
PI101	43.17	46	43.58	44.25	1.52935
PI102	37.82	28.99	27.82	31.5433	5.46714
PI103	-9.18	-10.17	-7.04	-8.79667	1.59982
PI104	-2.83	-9.64	-6.71	-6.39333	3.41603
PI105	-9.47	-3.84	-10.09	-7.8	3.44344
PI106	-0.6	-1.67	-0.98	-1.08333	0.542433
PI107	-1.16	-1.08	-0.87	-1.03667	0.149778
PI108	40.25	43.38	42.38	42.0033	1.59863
PI109	-1.55	-0.35	0.61	-0.43	1.08222
PI110	7.89	3.54	0.1	3.84333	3.90385
PI111	4.84	4.54	-0.91	2.82333	3.23664
PI112	7.06	16.56	19.38	14.3333	6.45478
PI113	-3.1	-7.6	-6.7	-5.8	2.38118
PI114	50.4	48.6	48.9	49.3	0.964365
PI115	-1.49	-1.05	-1.73	-1.42333	0.344867
PI116	NA	NA	NA	NA	NA
PI117	44.6	43.2	40.5	42.7667	2.08407
PI119	NA	NA	NA	NA	NA
PI120	-2.9	-2	-3.9	-2.93333	0.950438
PI121	22.6	22.8	16.85	20.75	3.37898
PI122	0.6	-3.15	0.9	-0.55	2.25666
PI123	40.34	47.44	42.52	43.4333	3.63705
PI124	29	19	31.2	26.4	6.50231
PI125	18.7	15.9	12.9	15.8333	2.90057
PI126	57.5	57.1	56.1	56.9	0.72111
PI127	39	52.9	49.3	47.0667	7.21411
PI128	24.26	15.26	30.86	23.46	7.83071
PI129	21.7	23	19.3875	21.3625	1.82975
PI130	28.81	28.06	27.972	28.2807	0.460523
PI132	46.65	40.61	48.42	45.2267	4.09493
PI133	17.65	19.35	18.4	18.4667	0.851959
PI134	46.45	46.9	46.1	46.4833	0.40104
PI135	17.55	22.5	18.2	19.4167	2.68995
PI136	3.6	6.65	2.9	4.38333	1.99395
PI137	18.8	25.2	28.3	24.1	4.84458
PI138	16.45	24.9	22.6	21.3167	4.36873
PI139	45.9	45.65	42.3	44.6167	2.01018
PI140	23.1	32.7	16.4	24.0667	8.19288
PI141	12.8	11.95	11.1	11.95	0.85
PI142	13.1	3.55	4.6	7.08333	5.23697
PI143	-6.75	-5.8	-6.6	-6.38333	0.510718
PI144	-6.8	-7.05	-6.6	-6.81667	0.225462
PI145	-6	-5.4	-6.5	-5.96667	0.550757
PI146	6.45	8	8.5	7.65	1.06888
PI147	48.05	41.05	48.8	45.9667	4.27444
PI148	41.15	37	45.2	41.1167	4.1001
PI149	42.25	43.75	42.2	42.7333	0.880814
PI150	34.65	38.7	36.1	36.4833	2.05203
PI151	2.7	2.9	1.4	2.33333	0.814453
PI152	8.5	6	6.5	7	1.32288
PI153	45.2	43.2	49.1	45.8333	3.00056
PI154	40.1	40.7	39.8	40.2	0.458258
PI155	46.35	44.8	27.2	39.45	10.6371
PI156	32.3	32.6	38.5	34.4667	3.49619
PI157	41.65	39.3	42.1	41.0167	1.50361
PI158	46.4	45.4	45.7	45.8333	0.51316
PI159	33.25	29.65	33.9	32.2667	2.28929
PI160	4.75	7	5.9	5.88333	1.12509
PI161	3.5	2.7	7.5	4.56667	2.57164
PI162	40.1	40.3	49.85	43.4167	5.57233
PI163	42.8	45.25	50.1	46.05	3.71517
PI164	2.35	-1.15	0.95	0.716667	1.76163
PI165	-8.5	-6.05	-4.05	-6.2	2.22879
PI166	32.9	39.75	39.8	37.4833	3.96936
PI167	-4.1	27.85	-14.35	3.13333	22.0102
NA The color parameters of these accessions were not determined.

## Sheet: Supplementary Table 5.
Supplementary Table 5. b* value of 159 P. lactiflora accessions in three years.
Sample ID	b* value measured in 2020 year	b* value measured in 2021 year	b* value measured in 2022 year	(Average, 3 years)	SD
PI001	-5.24	-6.26	-4.48	-5.32667	0.893159
PI002	-4.08	-3.82	-2.94	-3.61333	0.597439
PI003	-0.13	2.32	7.26	3.15	3.76427
PI004	2.875	3.925	5.60909	4.13636	1.37925
PI005	-8.6	-8.63	-7.85	-8.36	0.441928
PI006	16.6333	16.4667	17.0667	16.7222	0.309719
PI007	-8.83333	-7.33333	-8.66667	-8.27778	0.822147
PI008	30.8	33.5667	32.5033	32.29	1.39562
PI009	7.13333	9.26667	10.9667	9.12222	1.92074
PI010	NA	NA	NA	-9.094	0.145836
PI011	NA	NA	NA	0.369333	0.345908
PI012	-4.372	-2.096	-6.192	-4.22	2.05223
PI013	-5.4325	-5.814	-6.032	-5.7595	0.303443
PI014	-10.8032	-5.5225	-8.43333	-8.253	2.64495
PI015	0.2125	0.922	-0.074	0.3535	0.512752
PI016	-5.5915	-4.432	-3.286	-4.4365	1.15276
PI017	0.933333	1.25333	0.685833	0.9575	0.284521
PI018	-0.43	-1.34	-1.41	-1.06	0.546717
PI019	-10.19	-8.744	-7.847	-8.927	1.18217
PI020	-3.755	-3.5	-3.233	-3.496	0.261023
PI021	-1.076	-5.858	-2.3645	-3.0995	2.47428
PI022	9.276	3.958	2.442	5.22533	3.58894
PI023	-8.674	-10.038	-6.09	-8.26733	2.00517
PI024	-8.27	-7.716	-7.354	-7.78	0.461342
PI025	-7.165	-9.667	-8.65	-8.494	1.25827
PI026	-5.952	-6.8195	-5.602	-6.1245	0.626812
PI027	1.72	0.84	1.152	1.23733	0.446163
PI028	4.4825	5.215	4.215	4.6375	0.517705
PI029	2.95	3.2195	2.9025	3.024	0.170966
PI030	4.81	4.82667	7.4675	5.70139	1.52952
PI031	7.13	10.96	11.63	9.90667	2.42789
PI032	8.466	7.845	8.4178	8.24293	0.345462
PI033	7.88	7.845	6.4825	7.4025	0.796936
PI034	3.23667	5.87667	3.24333	4.11889	1.52228
PI035	NA	NA	NA	NA	NA
PI036	NA	NA	NA	NA	NA
PI037	8.3	8.13571	5.4	7.27857	1.62896
PI038	5.225	10.82	4.09786	6.71429	3.60004
PI039	5.2	4.28769	6.32	5.26923	1.01792
PI040	-3.00909	-4.575	-5.725	-4.43636	1.36325
PI041	-10.425	-4.55	-4.25	-6.40833	3.48177
PI042	10.0667	9.3	11.9333	10.4333	1.35442
PI043	12.675	8.35	8.1	9.70833	2.57225
PI044	-2.53333	-1.73333	-2.74583	-2.3375	0.533903
PI045	-7.26667	-6.93333	-7.33333	-7.17778	0.214303
PI046	7.29	7.34	6.86	7.16333	0.263881
PI048	4.56067	3.72333	3.215	3.833	0.679503
PI049	5.44667	5.74667	5.95333	5.71556	0.254762
PI050	-4.84333	-5.60333	-4.80333	-5.08333	0.450777
PI051	2.51667	3.28	3.15667	2.98444	0.409774
PI054	12.1333	12.9667	11.3667	12.1556	0.800231
PI055	4.01667	4.76667	2.93333	3.90556	0.921703
PI056	-5.56667	-4.66667	-7.1	-5.77778	1.23033
PI057	10.1333	8.03333	8.86667	9.01111	1.05743
PI058	11.6	11.2	13.1667	11.9889	1.03941
PI059	7.7	5.76667	2.46667	5.31111	2.64624
PI060	6.91	7.26	7.56	7.24333	0.32532
PI062	NA	NA	NA	NA	NA
PI063	NA	NA	NA	NA	NA
PI065	4.56	4.86667	5.0125	4.81306	0.230965
PI066	-3.41667	-4.3175	-3.27311	-3.66909	0.566108
PI067	2.22735	2.5525	4.984	3.25462	1.50649
PI068	-2.70333	-4.33667	-3.51667	-3.51889	0.816669
PI069	1.528	3.11	2.925	2.521	0.864924
PI070	-9.77	-9.26	-8.805	-9.27833	0.482761
PI071	-2.70667	-0.963333	-4.64667	-2.77222	1.84254
PI072	-4.53	-3.015	-4.74136	-4.09545	0.94165
PI073	5.276	4.958	4.5659	4.9333	0.355694
PI074	-6.96667	-3.1	-3.86667	-4.64444	2.04731
PI075	-2.78841	-3.0675	0.565	-1.76364	2.02148
PI076	3.82773	2.1875	2.2975	2.77091	0.916882
PI077	-10.7667	-10.6	-10.8667	-10.7444	0.134715
PI078	-3.36667	-6	-6.03333	-5.13333	1.53007
PI079	8.63333	9.16667	10.9	9.56667	1.18509
PI080	4.8	5.16667	2.46667	4.14444	1.46452
PI081	-11.7	-9.33333	-12.9	-11.3111	1.81486
PI082	-7.26667	-0.9	-3.66667	-3.94444	3.19241
PI083	-13.6	-12	-11.1333	-12.2444	1.25137
PI085	-8.05	-6.75	-10.05	-8.28333	1.66233
PI086	8.4	11.475	8.1	9.325	1.86799
PI087	-9.6	-1.8	-5.9	-5.76667	3.90171
PI088	11.7	11.5	12.7	11.9667	0.64291
PI089	-5.66	-6.54	-3.64	-5.28	1.48688
PI090	6.92	8.39	5.97	7.09333	1.21928
PI091	7.42	11.42	10.01	9.61667	2.0288
PI092	5.93	5.45	7.89	6.42333	1.29265
PI093	6.69	7.27	5.94	6.63333	0.666808
PI094	6.22	5.52	6.16	5.96667	0.387986
PI095	-5.68	-2.86	-6.04	-4.86	1.74138
PI096	7.05	2.14	1.04	3.41	3.19995
PI097	7.27	6.81	7.66	7.24667	0.42548
PI098	-6.6	-7.67	-5.85	-6.70667	0.914677
PI099	7.71	8.79	7.66	8.05333	0.638462
PI100	-4.18	-3.99	-3.53	-3.9	0.334215
PI101	-6.33	-7.57	-5.96	-6.62	0.843267
PI102	-4.4	-2.9	-3.18	-3.49333	0.79758
PI103	28.24	30.58	24.78	27.8667	2.91797
PI104	16.86	29.55	18.82	21.7433	6.83143
PI105	30.99	16.34	30.42	25.9167	8.29853
PI106	6.07	7.66	7.22	6.98333	0.820995
PI107	6.85	7.84	7.56	7.41667	0.510327
PI108	1.12	11.57	9.31	7.33333	5.49828
PI109	7.59	4.67	4.72	5.66	1.67162
PI110	3.98	4.55	7.29	5.27333	1.76959
PI111	6.19	5.33	6.3	5.94	0.531131
PI112	4.13	-0.26	-0.16	1.23667	2.5062
PI113	12.9	11.7	10	11.5333	1.45717
PI114	0.8	0.1	0.8	0.566667	0.404145
PI115	6.28	5.87	7.86	6.67	1.05076
PI116	NA	NA	NA	NA	NA
PI117	5.7	2.9	11	6.53333	4.1138
PI119	NA	NA	NA	NA	NA
PI120	11	11.1	10	10.7	0.608276
PI121	-0.925	-2.9	-3.3	-2.375	1.27156
PI122	7.5	11.5	9.65	9.55	2.00187
PI123	18.9	18.361	20.199	19.1533	0.944825
PI124	-4.6	-2.6	-4.9	-4.03333	1.25033
PI125	1.4	2.3	5.2	2.96667	1.98578
PI126	-4.9	-4.4	-3.4	-4.23333	0.763763
PI127	8.8	9.4	12.3	10.1667	1.87172
PI128	-0.55	2.24	-1.17	0.173333	1.81643
PI129	1.6125	-0.7	1.9	0.9375	1.42538
PI130	-5.4	-2.5	-3.3	-3.73333	1.49778
PI132	-7.66	-8.09	-3.58	-6.44333	2.48902
PI133	-3.2	-4.55	-4.9	-4.21667	0.897682
PI134	-7.3	-7.05	-2.9	-5.75	2.47134
PI135	-5.2	-7.2	-7	-6.46667	1.10151
PI136	0.55	-0.1	1.9	0.783333	1.02021
PI137	-6.1	-8.9	-10.7	-8.56667	2.31805
PI138	-14.55	-5.1	-4.9	-8.18333	5.5146
PI139	-11.6	-9.3	-13.3	-11.4	2.00749
PI140	-7	-7.45	-5	-6.48333	1.30416
PI141	-2.45	-1.85	-1.3	-1.86667	0.575181
PI142	0.45	4.3	2.7	2.48333	1.93412
PI143	9.25	9.35	11.3	9.96667	1.15578
PI144	8.85	10.65	8.3	9.26667	1.22916
PI145	8	6.9	6.9	7.26667	0.635085
PI146	0.7	-1.25	-0.7	-0.416667	1.0054
PI147	-3.4	-3.15	-3.9	-3.48333	0.381881
PI148	-0.35	0.3	0.8	0.25	0.576628
PI149	-2.85	-6.45	-6.1	-5.13333	1.98515
PI150	-11.95	-13.25	-11.5	-12.2333	0.908754
PI151	5.95	4.5	5.2	5.21667	0.725144
PI152	1.35	2.3	2.1	1.91667	0.500833
PI153	-10.15	-11.25	-11.7	-11.0333	0.797392
PI154	-4.45	-5.85	-3.2	-4.5	1.32571
PI155	-2.25	-1.2	-4.1	-2.51667	1.46828
PI156	-7.65	-7	-9.2	-7.95	1.13027
PI157	-8.5	-8.5	-6.2	-7.73333	1.32791
PI158	-7.6	-7.35	-8.1	-7.68333	0.381881
PI159	-11.35	-10.55	-4.5	-8.8	3.74533
PI160	1.8	0.65	1	1.15	0.589491
PI161	-4.05	3.1	-0.8	-0.583333	3.57992
PI162	-9.35	-11.3	-14.7	-11.7833	2.70755
PI163	-11.3	-13.95	-16.15	-13.8	2.42848
PI164	1.7	2.35	4.15	2.73333	1.26919
PI165	7.9	9.6	9.2	8.9	0.888819
PI166	-7.6	1.55	-1.95	-2.66667	4.61691
PI167	6.9	-13.65	12	1.75	13.5784
NA The color parameters of these accessions were not determined.

## Sheet: Supplementary Table 6.
Supplementary Table 6. h value of 159 P. lactiflora accessions in three years.
Sample ID	h value measured in 2020 year	h value measured in 2021 year	h value measured in 2022 year	(Average, 3 years)	SD
PI001	-10	-7.44409	-10.7723	-9.21527	1.74195
PI002	-11.1814	-12.9948	-12.3878	-12.1476	0.923057
PI003	-136.615	1.44828	-0.0991736	2.15873	79.2682
PI004	5.36522	1.98089	0.463533	2.07912	2.5094
PI005	-4.98837	-4.7219	-5.56688	-5.07775	0.431985
PI006	-0.438878	-0.331984	-0.00585938	-0.256478	0.225569
PI007	-4.47547	-5.65909	-4.41923	-4.80537	0.700163
PI008	0.361905	0.138034	0.221516	0.237225	0.113135
PI009	1.81776	0.665468	0.0212766	0.834834	0.910137
PI010	NA	NA	NA	NA	NA
PI011	NA	NA	NA	NA	NA
PI012	-9.82388	-21.1298	-7.03036	-10.3294	7.4657
PI013	-4.94846	-5.19642	-5.01227	-5.05417	0.128757
PI014	-3.37543	-6.25804	-3.99802	-4.23046	1.51683
PI015	205.816	46.8351	-634.392	126.226	446.336
PI016	-6.61111	-9.39531	-13.4758	-9.23307	3.45269
PI017	33.7393	24.734	50.0413	33.7023	12.8278
PI018	-62.1977	-17.541	-15.8213	-22.817	26.293
PI019	-2.93366	-3.77447	-3.36492	-3.33455	0.420453
PI020	-6.33289	-5.85	-7.68914	-6.58982	0.953507
PI021	-35.2881	-6.93308	-16.2977	-12.5956	14.4472
PI022	0.084088	-0.00151592	-0.316134	0.000127584	0.210749
PI023	-4.50219	-3.78422	-4.72381	-4.26603	0.491159
PI024	-4.16203	-4.7001	-4.81819	-4.54666	0.349766
PI025	-5.62038	-4.18796	-4.22277	-4.60254	0.817142
PI026	-5.94002	-5.69602	-6.38772	-5.98596	0.350813
PI027	17.0267	27.2905	26.2448	22.2101	5.64816
PI028	-0.205243	-0.369128	-0.582444	-0.385605	0.18914
PI029	-0.160113	-0.188435	-0.199828	-0.18287	0.0204499
PI030	1.33368	3.1768	0.675929	1.7288	1.29641
PI031	-0.319776	-0.308394	-0.259673	-0.295948	0.0319258
PI032	3.52752	3.59943	3.68148	3.60281	0.0770371
PI033	3.7665	3.47196	5.1531	4.13052	0.897746
PI034	-0.354274	-0.317073	-0.355601	-0.33693	0.0218711
PI035	NA	NA	NA	NA	NA
PI036	NA	NA	NA	NA	NA
PI037	-0.753012	-0.457243	-1.18942	-0.750736	0.368332
PI038	-0.892954	-0.467616	-1.01004	-0.688298	0.285437
PI039	0.649038	0.998296	-0.0537975	0.462774	0.535857
PI040	-14.0098	-9.57377	-8.26638	-10.0143	3.0104
PI041	-3.40288	-9.38462	-9.86471	-6.24707	3.60016
PI042	-0.708609	-1.01792	-0.941341	-0.889244	0.161091
PI043	-0.295858	-0.664671	-0.439506	-0.466678	0.185902
PI044	-13.0921	-17.9231	-12.1017	-13.8984	3.1147
PI045	-5.88991	-6.10577	-5.47273	-5.81734	0.321812
PI046	-0.0631001	-0.117166	-0.119534	-0.0999333	0.0319204
PI048	-0.163134	-0.402865	-0.40591	-0.308636	0.139296
PI049	-0.289474	-0.309165	-0.215006	-0.271215	0.0496642
PI050	-9.46456	-7.6282	-8.97779	-8.6365	0.951364
PI051	-0.288742	-0.234756	-0.209081	-0.240879	0.04066
PI054	-0.464286	-0.419023	-0.548387	-0.474406	0.0656465
PI055	8.26473	7.12308	11.6125	8.63841	2.3333
PI056	-6.1497	-8.30714	-5.70892	-6.55	1.39042
PI057	4.02961	5.47718	4.57143	4.69274	0.731371
PI058	-0.474138	-0.675595	-0.470886	-0.535681	0.117261
PI059	5.54113	6.62428	13.3649	8.51009	4.2391
PI060	1.7945	2.17631	1.91799	1.96293	0.194831
PI062	NA	NA	NA	NA	NA
PI063	NA	NA	NA	NA	NA
PI065	1.60417	1.90603	2.00549	1.83856	0.208993
PI066	-13.0376	-8.94904	-12.1101	-11.1581	2.14353
PI067	15.7072	14.8276	7.61396	11.346	4.44054
PI068	-14.1134	-7.2744	-10.3555	-10.0521	3.4251
PI069	22.4411	9.13167	10.8385	12.4808	7.24195
PI070	-2.85926	-3.01404	-3.90602	-3.24187	0.56499
PI071	-7.12931	-9.46713	-3.68364	-5.47495	2.90937
PI072	-9.81678	-13.4235	-9.44876	-10.5598	2.1963
PI073	0.000112017	0.000112949	0.000130971	0.000127584	1.06843e-05
PI074	-7.24402	-17.5699	-13.9138	-11.3923	5.23572
PI075	-11.8239	-12.1832	41.4159	-17.7175	30.8423
PI076	0.296956	0.643429	0.484486	0.439961	0.173433
PI077	-4.29412	-4.3239	-4.40491	-4.34126	0.057335
PI078	-15.7921	-8.67778	-8.13812	-10.0216	4.27176
PI079	-0.262548	0.2	0.238532	0.0586613	0.278842
PI080	1.48611	0.464516	5.77027	1.91153	2.8151
PI081	-3.72365	-4.88571	-3.14987	-3.82515	0.88438
PI082	-5.99083	-27.2593	-7.42727	-8.05352	11.8864
PI083	-3.24755	-3.71667	-4.27844	-3.71325	0.516141
PI085	-4.21118	-4.16296	-4.07463	-4.14286	0.0692519
PI086	0.130952	0.165577	0.166667	0.155496	0.0203125
PI087	-4.8125	-14.4444	-7.0678	-6.58382	5.03778
PI088	-0.102564	-0.408696	-0.125984	-0.212415	0.170387
PI089	-7.55124	-5.75688	-7.21978	-6.73422	0.954782
PI090	-0.117052	-0.103695	-0.00502513	-0.0752573	0.0611885
PI091	-0.152291	-0.272329	-0.13986	-0.195494	0.0731571
PI092	0.424958	0.240367	0.711027	0.489881	0.237146
PI093	-0.0538117	-0.129298	-0.149832	-0.11005	0.050563
PI094	-0.149518	0.15942	-0.128247	-0.0469274	0.172553
PI095	-6.44014	-9.17832	-7.21192	-7.29698	1.41186
PI096	0.941844	4.74766	15.0962	3.17693	7.32484
PI097	0.00275103	0.309838	0.274151	0.194572	0.167946
PI098	-6.47121	-5.59452	-7.67009	-6.48559	1.04194
PI099	-0.204929	-0.283276	-0.0287206	-0.177566	0.130375
PI100	-5.62919	-4.92982	-6.1898	-5.55983	0.631261
PI101	-6.81991	-6.07662	-7.31208	-6.68429	0.62197
PI102	-8.59545	-9.99655	-8.74843	-9.02958	0.76858
PI103	-0.325071	-0.33257	-0.2841	-0.313914	0.0260902
PI104	-0.167853	-0.326227	-0.356536	-0.283538	0.101326
PI105	-0.305582	-0.235006	-0.33169	-0.290759	0.0500172
PI106	-0.0988468	-0.218016	-0.135734	-0.155131	0.0610084
PI107	-0.169343	-0.137755	-0.115079	-0.139775	0.0272536
PI108	35.9375	3.74935	4.55209	14.7463	18.3565
PI109	-0.204216	-0.0749465	0.129237	-0.0759717	0.168123
PI110	1.98241	0.778022	0.0137174	0.728824	0.992512
PI111	0.781906	0.851782	-0.144444	0.475309	0.556099
PI112	1.70944	-63.6923	-121.125	-61.036	61.4603
PI113	-0.24031	-0.649573	-0.67	-0.50289	0.2424
PI114	63	486	61.125	87	244.762
PI115	-0.237261	-0.178876	-0.220102	-0.21208	0.0300081
PI116	NA	NA	NA	NA	NA
PI117	7.82456	14.8966	3.68182	8.80098	5.67077
PI119	NA	NA	NA	NA	NA
PI120	-0.263636	-0.18018	-0.39	-0.274143	0.105639
PI121	-24.4324	-7.86207	-5.10606	-8.73684	10.4537
PI122	0.08	-0.273913	0.0932642	-0.0575916	0.208266
PI123	2.13439	2.58374	2.10505	2.26766	0.2683
PI124	-6.30435	-7.30769	-6.36735	-6.54545	0.561978
PI125	13.3571	6.91304	2.48077	5.33708	5.46911
PI126	-11.7347	-12.9773	-16.5	-13.4409	2.4719
PI127	4.43182	5.62766	4.00813	4.6892	0.839883
PI128	-44.1091	6.8125	-26.3761	135.346	25.8488
PI129	13.4574	-32.8571	10.2039	22.7867	25.8517
PI130	-5.33519	-11.224	-8.47636	-8.34518	2.9466
PI132	-6.09008	-5.01978	-13.5251	-7.01914	4.63262
PI133	-5.51562	-4.25275	-3.7551	-4.50782	0.907556
PI134	-6.36301	-6.65248	-15.8966	-9.63735	5.42256
PI135	-3.375	-3.125	-2.6	-3.03333	0.395548
PI136	6.54545	-66.5	1.52632	-19.4761	40.8012
PI137	-3.08197	-2.83146	-2.64486	-2.85276	0.219331
PI138	-1.13058	-4.88235	-4.61224	-3.54173	2.09247
PI139	-3.9569	-4.9086	-3.18045	-4.01532	0.865555
PI140	-3.3	-4.38926	-3.28	-3.65642	0.634738
PI141	-5.22449	-6.45946	-8.53846	-6.7408	1.6748
PI142	29.1111	0.825581	1.7037	10.5468	16.0832
PI143	-0.72973	-0.620321	-0.584071	-0.644707	0.0758297
PI144	-0.768362	-0.661972	-0.795181	-0.741838	0.0704541
PI145	-0.75	-0.782609	-0.942029	-0.824879	0.102756
PI146	9.21429	-6.4	-12.1429	-3.10952	11.0523
PI147	-14.1324	-13.0317	-12.5128	-13.2256	0.826993
PI148	-117.571	123.333	56.5	20.754	124.367
PI149	-14.8246	-6.78295	-6.91803	-9.50851	4.60433
PI150	-2.89958	-2.92075	-3.13913	-2.98649	0.132615
PI151	0.453782	0.644444	0.269231	0.455819	0.187615
PI152	6.2963	2.6087	3.09524	4.00008	2.00341
PI153	-4.4532	-3.84	-4.19658	-4.16326	0.307956
PI154	-9.01124	-6.95726	-12.4375	-9.46867	2.76861
PI155	-20.6	-37.3333	-6.63415	-21.5225	15.3704
PI156	-4.22222	-4.65714	-4.18478	-4.35472	0.262578
PI157	-4.9	-4.62353	-6.79032	-5.43795	1.17932
PI158	-6.10526	-6.17687	-5.64198	-5.9747	0.290367
PI159	-2.92952	-2.81043	-7.53333	-4.42443	2.69305
PI160	2.63889	10.7692	5.9	6.43604	4.09159
PI161	-0.864198	0.870968	-9.375	-3.12274	5.48368
PI162	-4.28877	-3.56637	-3.39116	-3.74877	0.475792
PI163	-3.78761	-3.24373	-3.10217	-3.37784	0.361866
PI164	1.38235	-0.489362	0.228916	0.373969	0.944251
PI165	-1.07595	-0.630208	-0.440217	-0.715458	0.326327
PI166	-4.32895	25.6452	-20.4103	0.301986	23.3743
PI167	-0.594203	-2.04029	-1.19583	-1.27678	0.726435
NA The color parameters of these accessions were not determined.

## Sheet: Supplementary Table 7.
Supplementary Table 7. C value of 159 P. lactiflora accessions in three years.
Sample ID	C value measured in 2020 year	C value measured in 2021 year	C value measured in 2022 year	(Average, 3 years)	SD
PI001	52.6613	47.0186	48.4675	49.3748	2.93054
PI002	45.8021	49.7868	36.5385	44.0418	6.79717
PI003	17.7605	4.08314	7.29562	7.49416	7.15196
PI004	15.6906	8.70955	6.18239	9.54303	4.92492
PI005	43.7535	41.6538	44.3995	43.2654	1.43554
PI006	18.1647	17.3504	17.067	17.2635	0.569888
PI007	40.5082	42.1429	39.2683	40.63	1.44183
PI008	32.755	33.8849	33.2912	33.1861	0.565225
PI009	14.7993	11.131	10.9691	12.2998	2.16612
PI010	NA	NA	NA	NA	NA
PI011	NA	NA	NA	NA	NA
PI012	43.1719	44.3376	43.9702	43.7938	0.595934
PI013	27.4259	30.7663	30.8299	29.6738	1.94719
PI014	38.0319	34.9985	34.7554	35.8762	1.82562
PI015	43.7365	43.1918	46.9451	44.6224	2.02806
PI016	37.3865	41.8752	44.4033	41.2021	3.55374
PI017	31.5038	31.0253	34.3269	32.2842	1.78412
PI018	26.7485	23.5432	22.3525	24.2092	2.27361
PI019	31.583	34.1427	27.5458	31.0772	3.32588
PI020	24.0746	20.772	25.0683	23.3017	2.24921
PI021	37.9852	41.0343	38.6085	39.1628	1.61089
PI022	9.30874	3.958	2.56112	5.22533	3.56165
PI023	40.0037	39.2899	29.4055	36.2247	5.92356
PI024	35.3996	37.0777	36.1881	36.2185	0.839598
PI025	40.9024	41.6231	37.5372	40.0061	2.18093
PI026	35.8525	39.4381	36.2198	37.1691	1.97266
PI027	29.3365	22.9394	30.2559	27.5092	3.98539
PI028	4.57594	5.55894	4.87783	5.00424	0.503546
PI029	2.98757	3.27616	2.95988	3.07415	0.175157
PI030	8.018	16.0751	9.01337	11.0355	4.3927
PI031	7.48567	11.4694	12.0157	10.3236	2.47283
PI032	31.0408	29.307	32.1129	30.8202	1.4159
PI033	30.7083	28.3448	34.0282	31.0271	2.85509
PI034	3.43378	6.165	3.44229	4.3464	1.57442
PI035	NA	NA	NA	NA	NA
PI036	NA	NA	NA	NA	NA
PI037	10.39	8.94585	8.39125	9.10143	1.03185
PI038	7.00494	11.9445	5.82441	8.15103	3.24677
PI039	6.19924	6.05855	6.32914	5.80611	0.135332
PI040	42.2641	44.0383	47.67	44.6482	2.75565
PI041	36.9751	42.9417	42.1399	40.543	3.23829
PI042	12.3378	13.2706	16.3888	13.9618	2.12146
PI043	13.2181	10.0262	8.8478	10.6974	2.26113
PI044	33.2633	31.115	33.3424	32.5715	1.26378
PI045	43.4125	42.8973	40.7978	42.368	1.38503
PI046	7.3045	7.39021	6.90883	7.20118	0.256781
PI048	4.62095	4.01413	3.46976	4.01141	0.575878
PI049	5.67028	6.01504	6.08938	5.9249	0.22362
PI050	46.0952	43.109	43.39	44.1955	1.64892
PI051	2.61948	3.36917	3.22493	3.06981	0.397789
PI054	13.3773	14.059	12.9636	13.4541	0.553127
PI055	33.4388	34.2863	34.1894	33.9631	0.463876
PI056	34.683	39.0465	41.1505	38.283	3.29888
PI057	42.0719	44.7273	41.4918	42.7637	1.72514
PI058	12.8378	13.5165	14.5534	13.6007	0.863991
PI059	43.3559	38.6328	33.0588	38.3492	5.1544
PI060	14.1954	17.3881	16.3525	15.9787	1.62889
PI062	NA	NA	NA	NA	NA
PI063	NA	NA	NA	NA	NA
PI065	8.61991	10.4751	11.2329	10.1093	1.34436
PI066	44.6758	38.878	39.7724	41.1041	3.1214
PI067	35.0561	37.9335	38.2739	37.0701	1.76774
PI068	38.249	31.8433	36.5861	35.5468	3.32393
PI069	34.324	28.5693	31.8372	31.5648	2.88619
PI070	29.5942	29.406	35.5017	31.4777	3.4663
PI071	19.4856	9.17074	17.7362	15.4289	5.52001
PI072	44.7001	40.584	45.0502	43.4408	2.4837
PI073	5.276	4.958	4.5659	5.22533	0.355694
PI074	50.9453	54.5548	53.9388	53.1146	1.93087
PI075	33.0877	37.4975	23.4068	31.297	7.20779
PI076	3.99293	2.60119	2.55294	3.02723	0.817805
PI077	47.4704	47.0431	49.0846	47.8659	1.07673
PI078	53.2732	52.4112	49.4693	51.6999	1.99446
PI079	8.92593	9.3482	11.2058	9.82664	1.2129
PI080	8.59793	5.69688	14.4455	8.94081	4.45624
PI081	45.1104	46.5454	42.6319	44.7208	1.97979
PI082	44.1356	24.5498	27.4791	32.0106	10.5643
PI083	46.2131	46.1861	48.9171	47.0866	1.569
PI085	34.8427	28.8994	42.1652	35.3022	6.64487
PI086	8.47172	11.6312	8.21173	9.43706	1.90364
PI087	47.1869	26.0622	42.1153	38.4021	11.0278
PI088	11.7614	12.4234	12.8004	12.3284	0.525979
PI089	43.1131	38.2138	26.5309	35.9466	8.51924
PI090	6.96724	8.43499	5.97008	7.1241	1.23992
PI091	7.50555	11.8359	10.1074	9.79871	2.1798
PI092	6.44324	5.60523	9.68113	7.15267	2.15248
PI093	6.69968	7.33052	6.00631	6.67338	0.662353
PI094	6.28914	5.5897	6.21045	5.97323	0.38313
PI095	37.0184	26.4053	43.9768	35.7948	8.84882
PI096	9.68463	10.3829	15.7344	11.3573	3.30973
PI097	7.27003	7.12939	7.94264	7.38257	0.43466
PI098	43.2169	43.5901	45.2497	44.0107	1.08212
PI099	7.87023	9.13587	7.66316	8.17931	0.797248
PI100	23.8984	20.0706	22.1333	22.0313	1.91582
PI101	43.6316	46.6187	43.9857	44.7425	1.63203
PI102	38.0751	29.1347	28.0012	31.7362	5.51815
PI103	29.6946	32.2268	25.7606	29.2273	3.2583
PI104	17.0959	31.0827	19.9804	22.7196	7.3848
PI105	32.4046	16.7851	32.0497	27.0798	8.91723
PI106	6.09958	7.83993	7.28621	7.06686	0.889147
PI107	6.94752	7.91404	7.60989	7.48877	0.494197
PI108	40.2656	44.8964	43.3906	42.8509	2.36213
PI109	7.74665	4.6831	4.75925	5.67631	1.74717
PI110	8.837	5.7649	7.29069	6.52528	1.53606
PI111	7.85759	7.00146	6.36538	6.57684	0.748802
PI112	8.17927	16.562	19.3807	14.7073	5.82647
PI113	13.2673	13.9517	12.037	12.9096	0.970216
PI114	50.4063	48.6001	48.9065	49.3033	0.966596
PI115	6.45434	5.96317	8.04814	6.82188	1.08999
PI116	NA	NA	NA	NA	NA
PI117	44.9628	43.2972	41.9672	43.4091	1.50089
PI119	NA	NA	NA	NA	NA
PI120	11.3759	11.2787	10.7336	11.0948	0.346197
PI121	22.6189	22.9837	17.1701	20.8855	3.25629
PI122	7.52396	11.9236	9.69188	9.56582	2.1999
PI123	44.548	50.8692	47.0739	47.469	3.18179
PI124	29.3626	19.1771	31.5824	26.7063	6.6152
PI125	18.7523	16.0655	13.9086	16.1089	2.42668
PI126	57.7084	57.2693	56.2029	57.0573	0.774204
PI127	39.9805	53.7287	50.8112	48.1735	7.24371
PI128	24.2662	15.4235	30.8822	23.4606	7.75601
PI129	21.7598	23.0106	19.4804	21.3831	1.78994
PI130	29.3117	28.1711	28.166	28.5496	0.659996
PI132	47.2747	41.408	48.5522	45.6833	3.80986
PI133	17.9377	19.8778	19.0413	18.9523	0.973064
PI134	47.0201	47.4269	46.1911	46.8794	0.629803
PI135	18.3042	23.6239	19.4997	20.4759	2.791
PI136	3.64177	6.65075	3.46699	4.5865	1.78983
PI137	19.7649	26.7255	30.2552	25.5819	5.33787
PI138	21.9614	25.4169	23.1251	23.5012	1.75817
PI139	47.3431	46.5877	44.3416	46.0908	1.56121
PI140	24.1373	33.5379	17.1453	24.9402	8.22577
PI141	13.0324	12.0924	11.1759	12.1002	0.928273
PI142	13.1077	5.57606	5.33385	8.00588	4.41999
PI143	11.451	11.0028	13.0863	11.8467	1.09663
PI144	11.1608	12.772	10.6042	11.5123	1.12585
PI145	10	8.76185	9.47945	9.41377	0.621683
PI146	6.48787	8.09707	8.52877	7.70457	1.07557
PI147	48.1701	41.1707	48.9556	46.0988	4.28591
PI148	41.1515	37.0012	45.2071	41.1199	4.10302
PI149	42.346	44.2229	42.6386	43.0692	1.00981
PI150	36.6528	40.9054	37.8875	38.4819	2.18775
PI151	6.53395	5.3535	5.38516	5.75754	0.672577
PI152	8.60654	6.42573	6.83081	7.28769	1.15997
PI153	46.3256	44.6408	50.4747	47.1471	3.00246
PI154	40.3462	41.1183	39.9284	40.4643	0.603652
PI155	46.4046	44.8161	27.5073	39.576	10.4819
PI156	33.1936	33.3431	39.584	35.3735	3.64711
PI157	42.5085	40.2087	42.5541	41.7571	1.34114
PI158	47.0183	45.9911	46.4123	46.4739	0.516355
PI159	35.1338	31.471	34.1974	33.6007	1.90289
PI160	5.07962	7.03011	5.98415	6.03129	0.976103
PI161	5.3528	4.11096	7.54255	5.66877	1.73748
PI162	41.1756	41.8543	51.9722	45.0007	6.04704
PI163	44.2666	47.3515	52.6387	48.0856	4.23406
PI164	2.90043	2.6163	4.25735	3.25802	0.877022
PI165	11.6043	11.3474	10.052	11.0012	0.832035
PI166	33.7664	39.7802	39.8477	37.7981	3.49173
PI167	8.02621	31.0152	18.7062	19.2492	11.5041
NA The color parameters of these accessions were not determined.

## Sheet: Supplementary Table 8.
Supplementary Table 8. ΔE value of 159 P. lactiflora accessions in three years.
Sample ID	ΔE value measured in 2020 year	ΔE value measured in 2021 year	ΔE value measured in 2022 year	(Average, 3 years)	SD
PI001	64.0056	58.9272	58.3554	60.4062	3.11028
PI002	56.6397	60.5834	57.5015	57.7879	2.07342
PI003	63.1682	75.7002	75.4933	70.8475	7.1764
PI004	63.6639	69.2747	70.7366	67.6402	3.73368
PI005	58.7675	59.4956	58.8818	59.0111	0.391571
PI006	82.1013	81.8924	74.9036	79.573	4.09663
PI007	52.4386	53.1175	51.7464	52.4132	0.685571
PI008	73.0472	80.0579	77.9877	76.9716	3.60198
PI009	70.113	74.4699	77.8104	74.1311	3.85985
PI010	NA	NA	NA	NA	NA
PI011	NA	NA	NA	NA	NA
PI012	56.0939	56.3772	59.5857	57.2992	1.93939
PI013	56.5253	59.2368	58.0224	57.9133	1.35822
PI014	51.5299	45.6633	44.0946	47.0318	3.91924
PI015	53.5197	50.8488	55.407	53.2379	2.2903
PI016	51.1459	55.4491	56.3082	54.2503	2.76601
PI017	37.9505	38.3409	42.28	39.5178	2.39494
PI018	35.2251	30.3115	30.0607	31.855	2.91197
PI019	45.2465	46.985	38.809	43.6643	4.30718
PI020	56.2249	56.5306	58.2321	56.9658	1.08144
PI021	44.2461	47.7315	44.4753	45.4426	1.94951
PI022	71.9963	78.5338	60.9259	70.4268	8.90069
PI023	52.4992	54.5529	40.1449	49.0414	7.79353
PI024	49.0704	53.4726	52.6261	51.7098	2.33591
PI025	57.1858	57.0052	51.578	55.243	3.18677
PI026	43.001	46.2699	43.9873	44.4075	1.67676
PI027	37.8927	32.1839	38.4049	36.1179	3.45337
PI028	61.5179	68.8249	67.6311	65.9913	3.91977
PI029	69.2227	69.101	70.8244	69.7158	0.961783
PI030	39.2404	41.4046	48.3943	43.0131	4.78423
PI031	55.3882	65.433	66.9668	62.596	6.28909
PI032	41.2966	40.3215	42.8718	41.4966	1.28686
PI033	40.0393	39.3104	44.0323	41.1273	2.54202
PI034	51.774	58.9831	58.0022	56.2415	3.9099
PI035	NA	NA	NA	NA	NA
PI036	NA	NA	NA	NA	NA
PI037	67.8347	70.6883	67.8807	68.7763	1.63445
PI038	59.1846	68.6472	63.3284	63.6668	4.74343
PI039	62.2207	65.3564	64.77	64.079	1.66708
PI040	47.6892	50.9636	54.1327	50.911	3.22191
PI041	49.2116	55.0058	54.6358	52.8323	3.24373
PI042	72.4253	75.804	75.6629	74.6069	1.91126
PI043	69.3219	65.5711	70.6363	68.5098	2.62847
PI044	40.0652	38.852	39.912	39.5944	0.660679
PI045	50.3477	49.6674	47.9006	49.3016	1.2631
PI046	88.5817	88.4293	89.2777	88.7629	0.452295
PI048	73.9951	67.7224	63.1754	68.2959	5.43276
PI049	81.4742	80.6014	81.8635	81.313	0.646274
PI050	57.9336	54.0517	56.5377	56.1586	1.96632
PI051	60.6932	62.2779	63.4986	62.1559	1.40662
PI054	76.2493	54.7041	75.4881	68.7624	12.2253
PI055	39.6698	40.698	40.8246	40.39	0.633387
PI056	61.8137	61.1547	63.1994	61.9719	1.04362
PI057	50.0626	51.5188	49.1964	50.2593	1.17362
PI058	80.2995	78.9982	60.9303	73.3607	10.8268
PI059	65.0786	64.14	60.0519	63.0902	2.67269
PI060	41.6159	46.012	46.5095	44.7125	2.69324
PI062	NA	NA	NA	NA	NA
PI063	NA	NA	NA	NA	NA
PI065	38.2343	37.7524	39.4011	38.4626	0.847748
PI066	53.4635	47.6295	49.1342	50.062	3.02878
PI067	41.2724	48.0604	45.89	45.0147	3.46678
PI068	45.2439	37.812	43.5572	42.1934	3.89626
PI069	41.3083	33.7929	39.0489	38.0312	3.85598
PI070	55.0133	52.7909	56.4684	54.6793	1.85203
PI071	64.3193	72.7437	65.7089	67.3673	4.51646
PI072	63.4137	55.5855	58.6474	59.1676	3.94493
PI073	70.029	68.5396	71.8382	70.4268	1.65192
PI074	59.9674	61.7681	60.1411	60.5477	0.993292
PI075	38.13	41.9457	28.7434	36.1759	6.79421
PI076	76.5301	67.6625	64.7628	69.6495	6.13069
PI077	60.4954	61.2347	61.2678	60.9848	0.436731
PI078	63.0018	63.2277	61.7555	62.6142	0.792829
PI079	77.0852	73.6622	75.1732	75.3069	1.71538
PI080	67.0866	69.6999	62.3952	66.1735	3.70127
PI081	61.3411	61.1548	61.0983	61.1233	0.127061
PI082	63.079	62.5522	60.649	61.2523	1.27831
PI083	58.0316	57.7289	58.7109	58.1178	0.502888
PI085	59.5964	59.7971	60.4025	59.5705	0.419649
PI086	69.5181	72.4646	69.4373	70.4598	1.72493
PI087	63.2377	61.677	60.1889	60.6937	1.52457
PI088	70.5868	70.9954	73.0305	71.5376	1.309
PI089	67.2099	61.6673	70.3449	65.7358	4.39414
PI090	88.4249	91.2407	90.3674	90.011	1.44135
PI091	89.5152	91.2211	85.6088	88.7625	2.87718
PI092	87.8267	84.8054	75.0173	82.5106	6.69596
PI093	89.5111	88.544	87.5064	88.5186	1.00256
PI094	90.0698	83.6769	87.2214	86.9853	3.20277
PI095	64.9845	68.0702	65.714	65.6166	1.61272
PI096	74.6112	77.7167	68.9591	73.595	4.44011
PI097	78.8957	79.3509	84.7729	81.0005	3.26974
PI098	62.4998	63.9338	64.3902	63.5977	0.986415
PI099	88.5206	91.5768	84.2692	88.1171	3.6701
PI100	72.7664	73.7534	69.129	71.8574	2.43549
PI101	66.8819	69.5181	68.0243	68.1332	1.32199
PI102	64.635	64.7545	68.4494	65.6826	2.16856
PI103	87.9354	89.4472	81.5648	86.3158	4.18333
PI104	81.6987	90.7867	89.0992	87.1949	4.83401
PI105	85.7672	80.1571	88.9916	84.972	4.4706
PI106	86.0963	88.8565	87.464	87.4693	1.38012
PI107	89.1312	88.3651	88.2089	88.5672	0.493616
PI108	50.0459	54.4683	53.2165	52.5769	2.2795
PI109	89.207	88.4141	88.4881	88.6885	0.437981
PI110	85.2393	81.3246	88.1022	84.818	3.40237
PI111	75.7486	76.2222	83.6525	78.4927	4.43292
PI112	72.165	76.7093	76.1283	75.0009	2.47302
PI113	71.541	83.0798	78.7257	77.746	5.82701
PI114	55.9579	54.4714	53.6681	54.6893	1.1618
PI115	91.2486	89.4989	92.3912	91.0462	1.45674
PI116	NA	NA	NA	NA	NA
PI117	52.6017	56.2446	48.7472	52.5312	3.74922
PI119	NA	NA	NA	NA	NA
PI120	50.9171	55.0283	54.2818	53.3986	2.19016
PI121	61.975	62.8763	57.9043	60.8702	2.64904
PI122	74.68	76.0654	68.5387	73.054	4.00593
PI123	52.3682	58.0517	53.0126	54.4269	3.11209
PI124	60.8527	62.7997	59.1392	60.572	1.83146
PI125	61.5273	63.0801	66.0803	63.478	2.31454
PI126	64.5405	63.7038	63.1979	63.809	0.678009
PI127	44.4825	59.9972	55.6513	53.377	8.00349
PI128	76.0551	80.5897	75.5044	77.0201	2.79062
PI129	60.6076	61.2222	61.2196	60.9842	0.354108
PI130	60.7581	62.9279	65.7847	63.1569	2.52111
PI132	58.7674	60.9027	60.4724	59.7687	1.12929
PI133	49.0012	43.551	47.3934	46.6485	2.80044
PI134	53.7783	54.7479	50.4953	53.0072	2.22869
PI135	48.9974	49.6768	46.5782	48.4175	1.62865
PI136	56.3179	57.9827	60.1999	58.1668	1.94756
PI137	54.3698	49.782	49.4387	51.1969	2.75319
PI138	54.2902	48.1967	50.9503	51.1457	3.05145
PI139	54.085	52.8244	51.9672	52.9589	1.06531
PI140	53.1918	50.3095	52.6688	52.0567	1.53557
PI141	53.7537	54.6545	53.1874	53.8652	0.739876
PI142	50.578	58.9642	57.0499	55.5307	4.39467
PI143	68.2672	66.1712	72.3926	68.9437	3.1654
PI144	65.2614	71.1065	65.7606	67.3762	3.24015
PI145	64.6283	60.2901	62.8193	62.5793	2.17908
PI146	52.949	51.0956	48.2596	50.7681	2.36179
PI147	53.0816	46.633	54.3038	51.3394	4.12147
PI148	47.6891	44.4325	51.5148	47.8788	3.54492
PI149	48.8977	51.997	50.4683	50.4543	1.54968
PI150	46.0634	52.4631	46.9926	48.5063	3.45799
PI151	58.1681	56.7033	61.7353	58.8689	2.58818
PI152	53.2501	56.8642	58.5002	56.2048	2.68642
PI153	52.4756	63.5283	57.1484	57.7174	5.54828
PI154	44.8332	46.3538	43.7982	44.995	1.28547
PI155	54.9876	51.812	45.9444	50.9147	4.58787
PI156	43.5876	45.3916	49.7283	46.2358	3.15619
PI157	50.0129	48.8265	49.4559	49.4318	0.593577
PI158	55.374	55.4075	53.8968	54.8928	0.862733
PI159	44.7401	43.2383	39.2186	42.399	2.85481
PI160	51.8992	54.6044	55.7223	54.0753	1.9657
PI161	57.4997	58.1954	54.3261	56.6737	2.06262
PI162	54.925	54.7206	64.6194	58.0883	5.65702
PI163	51.136	55.5785	60.1468	55.6205	4.50557
PI164	60.8691	63.9535	62.0462	62.2896	1.55654
PI165	68.6873	66.6727	68.6895	68.0165	1.16376
PI166	41.8656	44.3909	44.9036	43.7201	1.62629
PI167	65.5929	66.1691	79.8714	70.5445	8.08251
NA The color parameters of these accessions were not determined.

## Sheet: Supplementary Table 9.
Supplementary Table 9. Statistical analysis of color parameters in 159 P. lactiflora accessions.
Traits	Min	Max	Mean	SD	CV (%)	H’
Color	1	4	3.01	0.88	29.37	4.97
L*	18.14	90.79	50.7	20.99	41.39	4.93
a*	-9.28	56.9	21.22	19.49	NA	NA
b*	-13.8	32.29	1.06	8.12	NA	NA
h	-61.06	135.35	-0.13	19.0439	NA	NA
C	3.03	57.06	25.53	15.74	61.67	4.81
ΔE	31.86	91.05	61.06	13.56	22.2	4.99
CV and H’ indicate coefficient of variation and Shannon-Wiener index, respectively.

## Sheet: Supplementary Table 10.
Supplementary Table 10. The 99 diploid P. lactiflora accessions with more than 30 years cultivation were selected to perform SLAF-Seq.
Sample ID	BMK ID
PI001	S1
PI002	S2
PI003	S3
PI004	S4
PI005	S5
PI006	S6
PI007	S7
PI008	S8
PI010	S10
PI011	S11
PI012	S12
PI013	S13
PI014	S14
PI015	S15
PI016	S16
PI017	S17
PI018	S18
PI019	S19
PI020	S20
PI021	S21
PI022	S22
PI023	S23
PI024	S24
PI025	S25
PI026	S26
PI027	S27
PI029	S29
PI034	S34
PI035	S35
PI036	S36
PI037	S37
PI038	S38
PI039	S39
PI040	S40
PI041	S41
PI042	S42
PI044	S44
PI045	S45
PI048	S48
PI050	S50
PI051	S51
PI054	S54
PI055	S55
PI056	S56
PI058	S58
PI062	S62
PI063	S63
PI066	S66
PI067	S67
PI068	S68
PI069	S69
PI070	S70
PI071	S71
PI072	S72
PI073	S73
PI074	S74
PI075	S75
PI076	S76
PI077	S77
PI078	S78
PI080	S80
PI081	S81
PI082	S82
PI083	S83
PI085	S85
PI086	S86
PI087	S87
PI089	S89
PI091	S91
PI092	S92
PI093	S93
PI094	S94
PI095	S95
PI096	S96
PI097	S97
PI098	S98
PI099	S99
PI100	S100
PI101	S101
PI102	S102
PI106	S106
PI107	S107
PI109	S109
PI110	S110
PI111	S111
PI113	S113
PI114	S114
PI116	S116
PI119	S119
PI120	S120
PI121	S121
PI122	S122
PI123	S123
PI124	S124
PI125	S125
PI126	S126
PI128	S128
PI129	S129
PI132	S132

[truncated: 7 more sheets: Supplementary Table 11., Supplementary Table 12., Supplementary Table 13., Supplementary Table 14., Supplementary Table 15., Supplementary Table 16., Supplementary Table 17.]
